# Supplementary material for: Sensitive and Selective Electrochemical Detection of Lead(II) Based on Waste-Biomass-Derived Carbon Quantum Dots@Zeolitic Imidazolate Framework-8
Source: Materials (Basel). 2023 Apr 26;16(9):3378. doi: 10.3390/ma16093378 (PMC10180021; doi:10.3390/ma16093378)
Supplement: Supplementary file 1 [file materials-16-03378-s001.zip]

Archive with 1 entries (1 files):
- materials-2328745-supplementary.pdf
